# Supplementary material for: Prioritization of gene regulatory interactions from large-scale modules in yeast
Source: BMC Bioinformatics. 2008 Jan 22;9:32. doi: 10.1186/1471-2105-9-32 (PMC2244593; doi:10.1186/1471-2105-9-32)
Supplement: Additional file 3 — Final prediction list. This text file contains our final prediction of 177 TF-gene interactions in Figure 2 of the main text along with other informations as described in the header of the file. [file 1471-2105-9-32-S3.txt]

# > Our final prediction of 177 TF-gene interactions in the decreasing order of Pearson coefficients (column 'PCC')
# > See Figure 2 in the main text for a graphical representation
# : red links, PCC > 0.661 & green links, PCC < -0.628 (5% cutoffs of both tails of the background PCC distribution)
# > Columns 'Bar' and 'Gao' for GRAM and MA-Networker algorithms by Bar-Joseph et al. and Gao et al. respectively
# : The value 1 is given to each TF-gene pair if it was predicted by GRAM or MA-Networker in the repspective column, otherwise 0.
TF	Gene	ORF	PCC	Bar	Gao
YAP5	HMLALPHA2	YCL067C	0.928	0	0
YAP5	MATALPHA2	YCR039C	0.926	0	0
HIR2	HHT1	YBR010W	0.907	1	1
FKH1	ECM33	YBR078W	0.897	0	0
HIR2	HTB1	YDR224C	0.896	1	1
FKH1	YHP1	YDR451C	0.89	0	0
HIR2	HHF2	YNL030W	0.87	1	1
HIR2	HHF1	YBR009C	0.863	1	1
SWI6	CIS3	YJL158C	0.856	1	0
HIR2	HTA1	YDR225W	0.829	1	1
HIR2	HHT2	YNL031C	0.808	1	1
SWI6	EXG1	YLR300W	0.805	1	0
FKH2	ECM33	YBR078W	0.804	1	1
FKH2	CIS3	YJL158C	0.801	1	0
SWI6	YHP1	YDR451C	0.785	0	0
GAT3	HMLALPHA2	YCL067C	0.776	0	0
FKH2	YHP1	YDR451C	0.766	0	1
NDD1	CIS3	YJL158C	0.765	1	1
SWI6	SRL1	YOR247W	0.763	0	0
SWI6	HXK2	YGL253W	0.754	0	0
SWI6	ECM33	YBR078W	0.744	1	0
GAT3	MATALPHA2	YCR039C	0.743	0	0
SWI6	CLN1	YMR199W	0.743	1	0
NDD1	YHP1	YDR451C	0.741	0	1
SWI6	SCW4	YGR279C	0.74	0	0
SWI4	CLA4	YNL298W	0.734	0	1
SWI6	SKM1	YOL113W	0.7	0	0
SWI6	PSA1	YDL055C	0.697	0	0
FKH2	CLN1	YMR199W	0.693	0	1
NDD1	CLN1	YMR199W	0.681	0	0
HAP4	HMLALPHA2	YCL067C	0.68	0	1
SWI6	KRE6	YPR159W	0.68	0	0
RAP1	TEF1	YPR080W	0.667	1	0
SWI4	MNN5	YJL186W	0.641	0	1
YAP5	MATALPHA1	YCR040W	0.633	0	0
NDD1	ECM33	YBR078W	0.616	1	1
INO2	FAS2	YPL231W	0.611	1	0
SWI6	SCW10	YMR305C	0.609	1	0
SWI4	SKG6	YHR149C	0.603	0	1
HAP4	MATALPHA2	YCR039C	0.587	0	1
NDD1	EXG1	YLR300W	0.585	1	0
SWI4	GAS1	YMR307W	0.573	0	1
YAP5	HMLALPHA1	YCL066W	0.549	0	0
SWI6	GIN4	YDR507C	0.545	1	0
SWI6	GIC1	YHR061C	0.538	0	0
SWI6	GAS1	YMR307W	0.537	0	0
SWI6	TOS2	YGR221C	0.523	0	0
SWI6	CDC21	YOR074C	0.523	1	0
RAP1	RPP2A	YOL039W	0.499	1	0
HAP4	YIL174W	YIL174W	0.491	0	0
SWI4	GIN4	YDR507C	0.487	0	1
RAP1	RPS9B	YBR189W	0.483	1	0
GAT3	YIL174W	YIL174W	0.452	0	1
SWI4	SVS1	YPL163C	0.445	1	1
SWI6	MNN5	YJL186W	0.445	0	0
SWI4	FKS3	YMR306W	0.444	0	1
MBP1	RNR4	YGR180C	0.442	0	0
SWI6	SWE1	YJL187C	0.431	1	0
RAP1	RPS23B	YPR132W	0.429	1	0
PDR1	BSC3	YLR465C	0.415	0	0
FHL1	TEF1	YPR080W	0.397	1	1
SWI4	GIC2	YDR309C	0.396	1	1
SWI4	SCW10	YMR305C	0.395	1	1
SWI4	ECM33	YBR078W	0.389	1	1
PDR1	YLR463C	YLR463C	0.387	0	0
PDR1	YDR544C	YDR544C	0.379	0	0
SWI6	SVS1	YPL163C	0.377	1	0
SWI6	SKG6	YHR149C	0.367	0	0
SWI6	RNR1	YER070W	0.365	1	0
INO2	ACC1	YNR016C	0.363	0	0
HAP4	HMLALPHA1	YCL066W	0.362	0	0
HAP4	YNL337W	YNL337W	0.361	0	1
SWI4	EXG1	YLR300W	0.348	1	1
GAT3	HMLALPHA1	YCL066W	0.347	0	0
GAT3	MATALPHA1	YCR040W	0.342	0	0
SWI4	HXK2	YGL253W	0.315	0	0
SWI4	SWE1	YJL187C	0.31	1	1
SWI4	MNN1	YER001W	0.303	0	1
SWI6	GIC2	YDR309C	0.303	0	0
SWI4	TOS2	YGR221C	0.278	0	1
INO2	PSD1	YNL169C	0.273	0	0
SWI6	UTH1	YKR042W	0.27	0	0
SWI4	SRL1	YOR247W	0.258	1	1
FHL1	RPS23A	YGR118W	0.256	1	1
FHL1	RPL30	YGL030W	0.251	1	1
FHL1	RPS23B	YPR132W	0.247	1	1
NDD1	UTH1	YKR042W	0.244	1	1
SWI4	SKM1	YOL113W	0.243	0	0
HAP4	MATALPHA1	YCR040W	0.234	0	0
RAP1	RPS2	YGL123W	0.232	1	0
MSN4	YIL174W	YIL174W	0.231	0	0
INO2	CDS1	YBR029C	0.225	1	0
FHL1	RPS9B	YBR189W	0.224	1	1
FKH2	DSE2	YHR143W	0.218	0	1
FHL1	RPS11A	YDR025W	0.206	1	1
INO4	FAA1	YOR317W	0.197	0	0
YAP5	YIL174W	YIL174W	0.196	0	0
SWI4	KRE6	YPR159W	0.195	0	0
SWI4	GON7	YJL184W	0.194	0	0
SWI4	YHP1	YDR451C	0.192	0	1
GAT3	YNL337W	YNL337W	0.19	0	0
SWI6	TSL1	YML100W	0.17	0	0
FHL1	RPP2A	YOL039W	0.169	1	1
RAP1	RPS11A	YDR025W	0.167	1	0
SWI6	MNN1	YER001W	0.151	0	0
RAP1	RPS23A	YGR118W	0.14	1	0
SWI6	CLA4	YNL298W	0.134	0	0
RAP1	RIA1	YNL163C	0.119	0	0
FHL1	RPS2	YGL123W	0.107	1	1
SWI4	PSA1	YDL055C	0.101	0	0
SWI4	YOR378W	YOR378W	0.1	0	0
YAP5	YNL337W	YNL337W	0.092	0	0
SWI4	CLN1	YMR199W	0.076	1	1
MBP1	DSE2	YHR143W	0.071	0	0
INO2	EKI1	YDR147W	0.059	0	0
SWI4	GIC1	YHR061C	0.046	0	1
SWI6	YMR279C	YMR279C	0.003	0	0
FHL1	RIA1	YNL163C	0.001	0	1
SWI4	SCW4	YGR279C	-0.024	0	0
FKH2	UTH1	YKR042W	-0.041	0	0
INO2	FAS1	YKL182W	-0.082	1	0
SWI4	YMR279C	YMR279C	-0.113	0	0
HIR1	HHF2	YNL030W	-0.125	1	1
MBP1	GIC1	YHR061C	-0.139	0	1
HIR1	HTA1	YDR225W	-0.15	1	1
RAP1	RPL30	YGL030W	-0.152	1	0
HIR1	HHF1	YBR009C	-0.179	1	1
SWI4	OCH1	YGL038C	-0.191	0	0
HIR1	HTB1	YDR224C	-0.202	1	1
INO2	FAA1	YOR317W	-0.209	0	0
SWI6	OCH1	YGL038C	-0.21	0	0
MSN4	YDR544C	YDR544C	-0.231	0	1
MBP1	YHP1	YDR451C	-0.235	0	1
MSN4	YNL337W	YNL337W	-0.244	0	1
HIR1	HHT1	YBR010W	-0.274	1	1
SWI4	TSL1	YML100W	-0.274	1	0
MBP1	CDC21	YOR074C	-0.275	1	1
MBP1	ECM33	YBR078W	-0.287	1	1
SWI6	FKS3	YMR306W	-0.295	0	0
HIR1	HHT2	YNL031C	-0.296	1	1
MBP1	EXG1	YLR300W	-0.306	1	1
MBP1	RNR1	YER070W	-0.312	1	1
PDR1	YIL174W	YIL174W	-0.354	0	0
MBP1	SWE1	YJL187C	-0.366	1	1
INO4	PSD1	YNL169C	-0.378	0	0
SWI4	TYE7	YOR344C	-0.403	0	0
MBP1	TOS2	YGR221C	-0.406	0	0
MBP1	GIN4	YDR507C	-0.428	1	1
INO4	EKI1	YDR147W	-0.447	0	0
INO4	ACC1	YNR016C	-0.448	0	0
MBP1	SKG6	YHR149C	-0.459	0	1
PDR1	YNL337W	YNL337W	-0.467	0	0
CHA4	MATALPHA1	YCR040W	-0.496	0	0
SWI6	GON7	YJL184W	-0.504	0	0
INO4	CDS1	YBR029C	-0.508	1	0
MBP1	CLA4	YNL298W	-0.523	0	0
SWI6	YOR378W	YOR378W	-0.54	0	0
HAP4	BSC3	YLR465C	-0.566	0	0
MBP1	CLN1	YMR199W	-0.572	1	1
HAP4	YDR544C	YDR544C	-0.578	0	1
RAP1	TYE7	YOR344C	-0.589	0	0
HAP4	YLR463C	YLR463C	-0.591	0	1
CHA4	HMLALPHA1	YCL066W	-0.595	0	0
SWI6	TYE7	YOR344C	-0.596	0	0
SWI6	RNR4	YGR180C	-0.638	0	0
MSN4	BSC3	YLR465C	-0.643	0	0
GAT3	YDR544C	YDR544C	-0.656	0	0
INO4	FAS1	YKL182W	-0.678	1	0
YAP5	YLR463C	YLR463C	-0.68	0	0
INO4	FAS2	YPL231W	-0.683	1	0
MSN4	YLR463C	YLR463C	-0.716	0	0
GAT3	YLR463C	YLR463C	-0.735	0	1
YAP5	BSC3	YLR465C	-0.791	0	0
GAT3	BSC3	YLR465C	-0.798	0	1
CHA4	MATALPHA2	YCR039C	-0.803	0	0
CHA4	HMLALPHA2	YCL067C	-0.836	0	0
YAP5	YDR544C	YDR544C	-0.878	0	0
